# Supplementary material for: Interventions to Expand Community Pharmacists’ Scope of Practice
Source: Pharmacy (Basel). 2024 Jun 19;12(3):95. doi: 10.3390/pharmacy12030095 (PMC11207271; doi:10.3390/pharmacy12030095)
Supplement: Supplementary file 1 [file pharmacy-12-00095-s001.zip]

Archive with 1 entries (1 files):
- pharmacy-3013217-supplementary.pdf
